# Supplementary material for: Formulation and Characterization of a New Injectable Bone Substitute Composed PVA/Borax/CaCO3 and Demineralized Bone Matrix
Source: J Funct Biomater. 2021 Aug 11;12(3):46. doi: 10.3390/jfb12030046 (PMC8395841; doi:10.3390/jfb12030046)
Supplement: Supplementary file 1 [file jfb-12-00046-s001.zip]

Archive with 1 entries (1 files):
- jfb-1283210-supplementary.jpg
